# Supplementary material for: A Randomized, Double-Blind, Placebo-Controlled Phase I Study to Evaluate the Safety, Tolerability, and Immunogenicity of an Outer Membrane Vesicle (OMV) Platform-Based Vaccine Administered Intranasally to Healthy Adults
Source: Vaccines (Basel). 2026 Jun 29;14(7):575. doi: 10.3390/vaccines14070575 (PMC13417143; doi:10.3390/vaccines14070575)
Supplement: Supplementary file 1 [file vaccines-14-00575-s001.zip]

Archive with 1 entries (1 files):
- vaccines-4323043-supplementary.pdf
